# Supplementary material for: Biosynthesis of Cu-In-S Nanoparticles by a Yeast Isolated from Union Glacier, Antarctica: A Platform for Enhanced Quantum Dot-Sensitized Solar Cells
Source: Nanomaterials (Basel). 2024 Mar 21;14(6):552. doi: 10.3390/nano14060552 (PMC10975457; doi:10.3390/nano14060552)
Supplement: Supplementary file 1 [file nanomaterials-14-00552-s001.zip]

Archive with 1 entries (1 files):
- nanomaterials-2899388-supplementary.pdf
